# Supplementary material for: Genetic signatures of Mycobacterium tuberculosis Nonthaburi genotype revealed by whole genome analysis of isolates from tuberculous meningitis patients in Thailand
Source: PeerJ. 2016 Apr 12;4:e1905. doi: 10.7717/peerj.1905 (PMC4841212; doi:10.7717/peerj.1905)
Supplement: Table S3 — The positions, nucleotide change , amino acid change and effect of single nucleotide polymorphisms in genes with known epitopes that are common to isolates CSF3053, 46-5069 and 43-13838. The protein variation was determined by Protein Variation Effect Analyzer (PROVEAN), a web based protein variation analysis tool (Choi et al., 2012). [file peerj-04-1905-s004.xlsx]

## Sheet: snpsinepitopegenes (1).txt
Position	Nucleotide change	Amino acid change	Gene	Effect	Protein variation effect
199470	T>G	Ser313Ala	mce1A	non-synonymous	Neutral
200379	C>T	Ala162Val	mce1B	non-synonymous	Deleterious
206339	T>C	Leu370Pro	mce1F	non-synonymous	Neutral
206481	C>G	Pro417Pro	mce1F	synonymous
206484	G>T	Gly418Gly	mce1F	synonymous
265554	A>C	Val16Val	echA1	synonymous
351875	G>A	Ala10Thr	esxH	non-synonymous	Deleterious
528781	G>A	Glu58Glu	groL2	synonymous
686972	T>C	Phe51Ser	mce2A	non-synonymous	Neutral
687602	C>A	Thr261Asn	mce2A	non-synonymous	Deleterious
1043136	C>T	Thr341Ile	pstS1	non-synonymous	Deleterious
1068151	T>C	His197His	purN	synonymous
1341040	C>A	Ala12Asp	esxL	non-synonymous	Deleterious
1341044	C>T	His13His	esxL	synonymous
2220512	T>G	Ser253Ser	Rv1977	synonymous
2222308	T>C	Asp286Gly	Rv1979c	non-synonymous	Neutral
2229801	C>G	Pro34Pro	Rv1985c	synonymous
2278507	G>A	Ser142Ser	hspX	synonymous
2625924	T>C	Ala83Ala	Rv2346c	synonymous
2626105	A>G	Leu23Ser	Rv2346c	non-synonymous	Neutral
2626108	C>G	Gly22Ala	Rv2346c	non-synonymous	Neutral
2954439	T>C	Arg104Gly	Rv2627c	non-synonymous	Neutral
2955233	C>T	Ser59Leu	Rv2628	non-synonymous	Neutral
3351472	G>A	Trp68*	Rv2994	stop gained
3402816	C>T	Gly116Glu	serB2	non-synonymous	Neutral
4187063	G>A	Gly144Arg	Rv3736	non-synonymous	Deleterious
4187485	T>C	Ala284Ala	Rv3736	synonymous
4187523	A>G	His297Arg	Rv3736	non-synonymous	Neutral
1126889
